# Supplementary material for: Iminodiacetic Acid (IDA) Cation-Exchange Nonwoven Membranes for Efficient Capture of Antibodies and Antibody Fragments
Source: Membranes (Basel). 2021 Jul 14;11(7):530. doi: 10.3390/membranes11070530 (PMC8305546; doi:10.3390/membranes11070530)
Supplement: Supplementary file 1 [file membranes-11-00530-s001.zip]

Archive with 1 entries (1 files):
- membranes-1283047-SI.pdf
